# Supplementary material for: Cross-species efficacy of AAV-mediated ARSA replacement for metachromatic leukodystrophy
Source: J Clin Invest. 2025 Jun 19;135(16):e185001. doi: 10.1172/JCI185001 (PMC12352910; doi:10.1172/JCI185001)
Supplement: Supporting data values [file jci-135-185001-s188.xlsx]

## Sheet: Fig1A
FB			AAV.rh10			AAV.GMU01			AAVmyo eGFP
0.0005	0	0.001683	6.31881	0.835886	2.54306	0.882076	0.239804	0.496477	0.079074	0.05683	0.113511
0.0007	0.00021	0.000594	7.9028	1.53064	2.19372	1.57424	0.060872	1.50275	0.072766	0.175421	0.206739
0	0.001397	0.002819	0.471992	1.23428	4.97963	1.54662	0.069208	0.587621	0.114512	0.053568	0.090368
0.0003	0		3.79094	2.34914	6.88018	0.967524	0.04498	0.526349	0.137383	0.005044	0.04893
0.0006	0	0.014102	16.8385	1.31878	4.02053	0.1027	0.11997	0.586809	0.281993	0.037122	0.216086
0.0003	0	0.005926	0.474667	4.28107	0.448341	0.16769	0.159116	0.718439	0.433284	0.116114	0.429515
0.0006	0.000281	0.001598	13.6962	6.90204	20.5426	0.247586	0.808497	1.05351	0.394008	0.255229	0.061695
0	0.00073	0.0012	0.052821	0.07006	0.084675	0.024351	0.007528	0.003454	0.000896	0	0.00034
0.0013	0	0.000713	0.03822	0.376395	0.84684	0.024026	0.005392	0.007994	0.01575	0.177934	0.023418
0	0.000309	0.000397	0.164885	0.279505	0.240133	0.02355	0.015622	0.007688	0.004594	0.005558	0.002714
0	0.015272	0.000281	0.175516	0.986712	2.55214	0.030746	0.006022	0.016284	0.005718	0.0063	0.00484
0.0003	0	0.004116	2.48351	0.409069	0.90455	0.650141	0.010178	0.062478	0.301626	0.195847	0.062897
0.0003	0	0.000207	2.48351	3.30908	4.31705	0.201844	0.009666	0.356193	0.031063	0.103821	0.007368
0	0	0.003477	1.03035	1.07239	3.47825	0.16323	0.009971	0.065542	0.206916	0.062002	0.31508
0.0003	0.001222	0.000431	14.717	9.22832	2.0735	0.646183	0.060404	1.04298	0.619617	0.144161	0.266077
0	0.000259	0.000207	7.2814	11.5873	1.13202	0.38519	0.355632	0.012137	0.302875	0.346945	0.082894
0	0.000823	0.007487	0.071068	0.047295	0.12095	0.051711	0.004437	0.00276	0.003209	0.0029	0.000664
0.0003	0.000739	0.001996	0.066896	0.318865	0.073679	0.014429	0.00339	0.003403	0.003237	0.007997	0.000345
0.0005	0	0.000445	0.164221	0.070036	0.087953	0.033207	0.009167	0.005194	0.008932	0.002444	0.000492
0.0002	0	0	0.242749	0.069025	0.414379	0.024721	0.007278	0.004119	0.028342	0.001294	0.027917
0	0	0	0.990294	0.186286	0.094979	0.010533	0.002945	0.002794	0.00334	0.002737	0
0.0027	0	0.000377		6.93142	2.97019	0.028713	0.020614	0.898058	0.009937	0.053027	0.023324
0	0	0	0.38054	0.188533	0.45842	0.053926	0.04354	0.004387	0.017417	0.051038	0.080461
0.0002	0.000289	0.001901	0.638107	0.992639	5.83807	0.192624	0.012152	0.053581	0.004193	0.19441	0.009126
0	0.000257	0.000597	2.22451	1.63335	6.16016	1.31798	0.017649	0.181355	0.50949	0.055447	0.004425
0	0	0.000222	4.38727	5.63301	5.11504	0.692654	0.009157	0.040761	0.006184	0.078707	0.189407
0	0	0.001791	3.20239	5.88412	3.59076	1.11578	0.587856	0.536333	0.203798	0.038144	0.406331
0.0003	0.000641	0.000344	1.66336	7.12511	2.27309	0.454508	0.039487	0.614267	0.027226	0.00579	0.199484
0	0	0.001633	3.64501	0.184364	0.133743	0.067418	0.007805	0.009614	0.002715	0.004251	0.005331
0	0	0.647351*	1.54911	0.09867	0.111546	0.04266	0.003559	0.009824	0.004386	0.003004	0.00918
0	0.000394	0.001274	6.78405	0.16595	0.19323	0.012323	0.00639	0.005891	0.006166	0.004125	0.007122
0.0009	0	0.000327	5.83633	12.4632	0.291685	0.107152	0.016567	0.007384	0.242585	0.002249	0.003578
0.0006	0.000197	0	0.306519	2.88676	12.3873	0.258067	0.205593	0.536431	0.011472	0.065053	0.084262
0.0006	0.000203	0	2.55997	2.35851	5.65996	0.503612	0.406644	0.048075	0.489957	0.232794	0.015069
0	0	0.000157	2.00068	0.570171	0.750022	0.230528	0.04521	0.337401	0.006201	0.011011	0.061099
0.0004		0.001097	26.4842	0.431069	1.02996		0.010074	0.060852	0.02281	0.003429	0.01101
0.0003	0	0	0.243885	2.57884	1.08853	0.056486	0.010482	0.04192	0.013049	0.217791	0.003521
0	0.000895	0.000301	2.42528	0.555469	6.71322	0.358541	0.01121	0.17059	0.041183	0.007497	0.002307
0.0001	0.000129	0.001268	0.865726	0.417647	0.061236	0.092618	0.038964	0.141341	0.000629	0.011384	0.005503
0	0	0.000156	0.561907	0.23523	0.835743	0.137029	0.084256		0.001047	0.004607	0.003803
0	0	0.000652	2.78577	3.145	1.46282	0.195044	0.152857	0.382469	0.000212	0.184533	0.081629

## Sheet: Fig1B
	AAV.SAN006 (5001)	AAV.SAN006 (5002)	AAV.SAN006 (5003)	AAVrh10 (4001)	AAVrh10 (4002)	AAVrh10 (4003)
Frontal cortex	0.881636	0.116407	0.778095	8.71276	1.50861	3.90937
Motor cortex	0.590646	0.012411	0.163402	1.95741	1.58604	4.30496
Sensory cortex	0.500689	0.026511	0.383095	6.71155	5.31124	3.5556
Parietal cortex	0.38084	0.306119	0.292253	1.43325	2.62263	9.02363
Temporal cortex	0.582853	0.583995	0.533995	8.06001	8.12447	8.42179
Hippocampus	0.254217	0.041514	0.309327	1.02195	3.65682	1.36575
Cingulate cortex	1.54662	0.069208	0.587621	0.471992	1.23428	4.97963
Insular cortex	0.16769	0.159116	0.718439	0.474667	4.28107	0.448341
Occipital cortex	0.195044	0.152857	0.382469	2.78577	3.145	1.46282
Caudate	0.033363	0.005786	0.004736	0.054037	0.164583	0.350822
Putamen	0.022908	0.008345	0.009125	0.135766	0.528361	0.955316
Globus pallidus	0.033207	0.009167	0.005194	0.164221	0.070036	0.087953
Substantia nigra		0.020614	0.898058		6.93142	2.97019
Thalamus	0.034224	0.006009	0.005509	1.62602	0.146558	0.214367
Midbrain+pons	0.054045	0.008839	0.0077	4.72316	4.2426	0.19882
Cerebellum	0.153392	0.056143	0.239371	1.14277	0.407683	0.549
Cerebellar dentate		0.010074	0.060852		0.431069	1.02996
Medulla	0.207513	0.010846	0.106255	1.33458	1.56716	3.90087

## Sheet: Fig1C
	FB			AAV.rh10			AAV.GMU01			AAV-Myo
1	0.0284955	0.005097	0	1.56526	0.332153	0.14606	8.51742	0.435278	1.09987	0.306174	1.46179	0.160885
2	0	0.087506	0	3.35242	0.812799	0.268584	6.91421	0.525248	4.55338	0.150593	2.12215	0.318105
5	0	0	0	1.58488	0.712735	0.494398	7.62572	0.562875	3.56475	0.108877	1.08922	0.146716
6	0.100962	0	0	3.11111	1.56207	1.13031	7.42234	0.837261	3.04593	0.302224	0.355539	0.179379
7	0.0221684	0.005368	0	5.05845	3.36779	0.886173	6.46099	0.433641	8.75832	0.41408	0.69165	0.379145
8	0	0	0	1.18928	0.940889	0.484385	3.54765	1.47083	2.27344	0.648949	2.04977	0.761047
9	0.0779057	0	0	7.40913	0.617733	0.786701	2.56156	5.8658	2.32856	0.35969	1.64757	0.081114
10	0	0	0.155084	0.358307	0.099497	0	0.664187	0.32047	0.064582	0	0.024441	0
11	0	0	0.060217	0.467273	1.69512	0.242536	0.871951	0.115315	0.344605	0.236934	2.80361	0.543838
12	0.124389	0	0.009713	0.700097	0.656709	0.45381	0.744418	2.20856	0.181883	0.104787	0.281393	0
13	0.0175199	0.017207	0	0.335768	0.164511	0.805346	1.20468	0.120307	0.33065	0.0161711	0.110521	0.024203
17	0	0.001715	0.00179	2.47951	0.545874	0.613976	6.28566	0.223647	3.40211	0.537832	2.41027	0.15129
18	0	0.002186	0	4.00861	0.854531	1.49828	5.9769	0.168855	2.97895	0.0951023	1.45762	0.0946
19	0	0	0	2.05565	0.344153	0.691091	7.02586	0.279224	4.81601	0.851629	1.79558	0.45184
20	0	0	0	4.40015	1.92066	1.07144	6.24502	0.820758	6.72393	0.451692	2.12897	0.39273
21	0	0	0	3.77839	4.16242	0.258791	5.85652	5.29023	1.68438	0.489622	2.63843	0.211489
22	0	0	0	0.416424	0.080618	0.022128	2.45845	0.04089	0.176483	0.0116971	0.027813	0.026303
23	0	0	0	0.375036	0.317995	0.118435	1.12055	0.090785	0.245117	0.034994	0.290189	0.006414
24	0.00504991	0	0.022093	0.804476	0.620768	0.066935	3.2398	0.098719	0.174658	0.0164784	0.032496	0.009661
25	0.00331545	0.000225	0.012201	1.67143	0.535298	0.311076	5.91725	0.373977	0.266705	0.153176	0.088451	0.470508
26	0	0	0	4.49899	0.97927	0.235147	1.62676	1.41308	0.440566	0.0224046	0.136951	0.13623
27	0	0	0.017262		0.896619	1.41522	3.69984	1.58582	5.56494	0.581613	1.32767	0.265209
28	0	0	0.011634	1.98089	0.743503	1.07926	3.62077	0.700183	0.33416	0.0588905	1.6905	0.244799
33	0	0	0	4.29067	5.40781	1.53648	4.38809	0.347937	5.75215	0.0449232	1.53254	0.146856
34	0	0	0	3.92515	6.71061	2.26872	5.28296	0.420515	5.78276	1.3025	1.34592	0.114618
35	0.00575648	0.001331	0	4.02381	3.58968	2.52317	4.80833	0.376818	4.59285	0.123095	1.45057	0.322503
36	0	0.000921	0	3.47364	1.35677	0.619586	5.23358	4.40245	4.99874	0.342058	0.725361	0.367665
37	0	0	0	0.876056	5.5034	1.58508	5.5498	0.899343	5.69958	0.195806	0.078352	0.624662
38	0	0	0	1.42868	1.90711	0.117223	5.18232	0.197156	1.07712	0.102876	0.027014	0.127692
39	0	0	0	7.36167	4.09044	0.197331	5.63426	1.09477	2.07444	0.0541087	0.066218	0.182826
40	0.020013	0	0	12.3639	7.46918	0.842362	3.84005	1.35366	5.53958	0.202201	1.02003	0.391872
41	0.0195278	0.130378	0.037549	9.84567	9.27043	1.05164	13.2233	2.67497	2.83054	1.44201	0.480315	0.373929
47	0.103562	0.064538	0.115918	10.4239	5.35509	3.65899	8.14144	3.11262	9.03917	0.296697	1.96221	0.56292
48	0.197539	0.226817	0.008823	8.28169	3.47462	1.47777	7.33594	2.07369	2.66809	1.84716	2.96512	0.222768
49	0.653855	0.069899	0.017481	4.31684	3.6246	6.2909	4.24078	2.76106	4.3297	3.4712	1.23309	2.77935
50	0.0231282	0.150918	0.000729	6.73704	6.45403	4.96692		6.48054	5.47757	2.64427	4.02243	4.63782
51	0.552507	0.002051	0.001425	5.9607	4.93589	6.95447	5.25642	5.53024	8.8567	0.828275	5.01166	1.91701
52	0	0	0	8.04847	8.27177	13.9833	10.1622	10.1099	12.333	0.425151	0.374275	0.2469
57	0.0113065	0.184924	0.029849	6.53672	7.35352	13.3398	7.8325	5.69924	6.84025	2.62836	1.56699	0.629661
58	0.0565732	0	0	6.33456	8.81565	6.37806	7.1699	7.16493	6.04818	2.22705	1.3535	0.766669
59	0	0	0	4.98007	5.34988	5.30583	5.45188	3.25315	5.68751	0.706452	6.01338	0.359648

## Sheet: Fig1D
	AAV.SAN006 (5001)	AAV.SAN006 (5002)	AAV.SAN006 (5003)	AAVrh10 (4001)	AAVrh10 (4002)	AAVrh10 (4003)
Frontal cortex	7.32874	0.557857	4.36437	3.27181	1.5187	0.607781
Motor cortex	5.4834	0.290238	4.47899	3.67598	3.37971	1.47936
Sensory cortex	6.0264	0.492267	5.3776	3.4932	1.9515	1.42857
Parietal cortex	7.73869	2.59315	5.85363	9.3528	4.41485	2.56838
Temporal cortex	4.55056	5.18616	3.00389	4.88705	2.04564	0.555026
Hippocampus	4.58528	0.799763	3.01687	1.42847	3.12345	1.33217
Cingulate cortex	7.62572	0.562875	3.56475	1.58488	0.712735	0.494398
Insular cortex	3.54765	1.47083	2.27344	1.18928	0.940889	0.484385
Occipital cortex	5.45188	3.25315	5.68751	4.98007	5.34988	5.30583
Caudate	1.33153	0.158892	0.195223	0.414001	0.625079	0.088221
Putamen	1.02322	0.806551	0.25255	0.4703	0.379738	0.459197
Globus pallidus	3.2398	0.098719	0.174658	0.804476	0.620768	0.066935
Substantia nigra	3.69984	1.58582	5.56494		0.896619	1.41522
Thalamus	4.24211	0.661405	0.594798	2.53303	1.14056	0.221149
Midbrain+pons	7.56588	1.7078	3.48152	9.85708	6.94335	0.697112
Cerebellum	6.4144	5.20841	5.73938	5.72938	6.59792	8.66959
Cerebellar dentate		6.48054	5.47757	6.73704	6.45403	4.96692
Medulla	7.70932	7.82008	10.5949	7.00458	6.60383	10.4689

## Sheet: Fig1E
AAV.rh10		AAV.GMU01
VG	GFP	VG	GFP
6.31881	1.56526	0.882076	8.51742
7.9028	3.35242	1.57424	6.91421
0.471992	1.58488	1.54662	7.62572
3.79094	3.11111	0.967524	7.42234
16.8385	5.05845	0.1027	6.46099
0.474667	1.18928	0.16769	3.54765
13.6962	7.40913	0.247586	2.56156
0.052821	0.358307	0.024351	0.664187
0.03822	0.467273	0.024026	0.871951
0.164885	0.700097	0.02355	0.744418
0.175516	0.335768	0.030746	1.20468
2.48351	2.47951	0.650141	6.28566
2.48351	4.00861	0.201844	5.9769
1.03035	2.05565	0.16323	7.02586
14.717	4.40015	0.646183	6.24502
7.2814	3.77839	0.38519	5.85652
0.071068	0.416424	0.051711	2.45845
0.066896	0.375036	0.014429	1.12055
0.164221	0.804476	0.033207	3.2398
0.242749	1.67143	0.024721	5.91725
0.990294	4.49899	0.010533	1.62676
		0.028713	3.69984
0.38054	1.98089	0.053926	3.62077
0.638107	4.29067	0.192624	4.38809
2.22451	3.92515	1.31798	5.28296
4.38727	4.02381	0.692654	4.80833
3.20239	3.47364	1.11578	5.23358
1.66336	0.876056	0.454508	5.5498
3.64501	1.42868	0.067418	5.18232
1.54911	7.36167	0.04266	5.63426
6.78405	12.3639	0.012323	3.84005
5.83633	9.84567	0.107152	13.2233
0.306519	10.4239	0.258067	8.14144
2.55997	8.28169	0.503612	7.33594
2.00068	4.31684	0.230528	4.24078
26.4842	6.73704
0.243885	5.9607	0.056486	5.25642
2.42528	8.04847	0.358541	10.1622
0.865726	6.53672	0.092618	7.8325
0.561907	6.33456	0.137029	7.1699
2.78577	4.98007	0.195044	5.45188
0.835886	0.332153	0.239804	0.435278
1.53064	0.812799	0.060872	0.525248
1.23428	0.712735	0.069208	0.562875
2.34914	1.56207	0.04498	0.837261
1.31878	3.36779	0.11997	0.433641
4.28107	0.940889	0.159116	1.47083
6.90204	0.617733	0.808497	5.8658
0.07006	0.099497	0.007528	0.32047
0.376395	1.69512	0.005392	0.115315
0.279505	0.656709	0.015622	2.20856
0.986712	0.164511	0.006022	0.120307
0.409069	0.545874	0.010178	0.223647
3.30908	0.854531	0.009666	0.168855
1.07239	0.344153	0.009971	0.279224
9.22832	1.92066	0.060404	0.820758
11.5873	4.16242	0.355632	5.29023
0.047295	0.080618	0.004437	0.04089
0.318865	0.317995	0.00339	0.090785
0.070036	0.620768	0.009167	0.098719
0.069025	0.535298	0.007278	0.373977
0.186286	0.97927	0.002945	1.41308
6.93142	0.896619	0.020614	1.58582
0.188533	0.743503	0.04354	0.700183
0.992639	5.40781	0.012152	0.347937
1.63335	6.71061	0.017649	0.420515
5.63301	3.58968	0.009157	0.376818
5.88412	1.35677	0.587856	4.40245
7.12511	5.5034	0.039487	0.899343
0.184364	1.90711	0.007805	0.197156
0.09867	4.09044	0.003559	1.09477
0.16595	7.46918	0.00639	1.35366
12.4632	9.27043	0.016567	2.67497
2.88676	5.35509	0.205593	3.11262
2.35851	3.47462	0.406644	2.07369
0.570171	3.6246	0.04521	2.76106
0.431069	6.45403	0.010074	6.48054
2.57884	4.93589	0.010482	5.53024
0.555469	8.27177	0.01121	10.1099
0.417647	7.35352	0.038964	5.69924
0.23523	8.81565	0.084256	7.16493
3.145	5.34988	0.152857	3.25315
2.54306	0.14606	0.496477	1.09987
2.19372	0.268584	1.50275	4.55338
4.97963	0.494398	0.587621	3.56475
6.88018	1.13031	0.526349	3.04593
4.02053	0.886173	0.586809	8.75832
0.448341	0.484385	0.718439	2.27344
20.5426	0.786701	1.05351	2.32856
0.084675	0	0.003454	0.064582
0.84684	0.242536	0.007994	0.344605
0.240133	0.45381	0.007688	0.181883
2.55214	0.805346	0.016284	0.33065
0.90455	0.613976	0.062478	3.40211
4.31705	1.49828	0.356193	2.97895
3.47825	0.691091	0.065542	4.81601
2.0735	1.07144	1.04298	6.72393
1.13202	0.258791	0.012137	1.68438
0.12095	0.022128	0.00276	0.176483
0.073679	0.118435	0.003403	0.245117
0.087953	0.066935	0.005194	0.174658
0.414379	0.311076	0.004119	0.266705
0.094979	0.235147	0.002794	0.440566
2.97019	1.41522	0.898058	5.56494
0.45842	1.07926	0.004387	0.33416
5.83807	1.53648	0.053581	5.75215
6.16016	2.26872	0.181355	5.78276
5.11504	2.52317	0.040761	4.59285
3.59076	0.619586	0.536333	4.99874
2.27309	1.58508	0.614267	5.69958
0.133743	0.117223	0.009614	1.07712
0.111546	0.197331	0.009824	2.07444
0.19323	0.842362	0.005891	5.53958
0.291685	1.05164	0.007384	2.83054
12.3873	3.65899	0.536431	9.03917
5.65996	1.47777	0.048075	2.66809
0.750022	6.2909	0.337401	4.3297
1.02996	4.96692	0.060852	5.47757
1.08853	6.95447	0.04192	8.8567
6.71322	13.9833	0.17059	12.333
0.061236	13.3398	0.141341	6.84025
0.835743	6.37806		6.04818
1.46282	5.30583	0.382469	5.68751

## Sheet: Fig2A
	ICV			Direct CM
Frontal cortex	1.10085	1.37708	0.343075	0.84665	0.190875	1.0747
Motor cortex	1.13508	0.194625	25.2742	0.658725	1.3249	0.396575
Sensory cortex	1.3314	0.5069	26.3381	0.9744	0.3946	0.8774
Parietal cortex	1.39445	0.12295	82.4282	0.30085	1.58995	0.99635
Temporal cortex	1.9375	1.50347	0.6847	1.5371	0.994833	0.973633
Hippocampus	0.884167	1.1104	0.444467	0.1966	0.144667	1.30613
Entorhinal cortex	0.5746	0.573	0.0944	0.9987	0.6211	0.2491
Cingulate cortex	2.9702	0.8567	0.7891	2.23	0.4856	0.7151
Insular cortex	1.7526	1.3339	0.8749	2.6926	0.3955	2.7953
Occipital cortex	0.2168	0.1258	0.1834	0.1652	0.1652	0.3021
Caudate	0.215833	0.0152	1.1758	0.011467	0.0212	0.008933
Putamen	0.1878	0.019467	0.137867	0.005367	0.011567	0.004533
Globus pallidus	0.0168	0.0027	0.2098	0.0142	0.0774	0.0212
Substantia nigra	1.28553	0.097467	0.4453	0.087967	0.079967	0.010267
Thalamus	0.312133	0.093667	5.61607	0.009733	0.0525	0.3533
Subthalamic nucleus	0.0424	0.0074	1.2582	0.0518	0.0082	0.6994
Midbrain+Pons	0.487325	0.02595	0.276925	0.072375	0.128025	0.65655
Cerebellum	0.663233	0.343033	0.401367	0.1583	0.1048	0.2295
Cerebellar dentate	0.0396	0.4254	0.0743	0.0407	0.0407	0.1445
Medulla	0.1676	0.06115	0.3034	0.0156	0.0156	0.01875

## Sheet: Fig2B
	ICV			Direct CM
Frontal cortex	2154.18	203.707	8130.79	102.948	46.7809	425.247
Motor cortex	10538.5	1630.37	115128	286.203	81.5093	93.1832
Sensory cortex	1895.8	1305.28	224662	398.912	91.2089	193.383
Parietal cortex	23784.2	4455.45	1219151	277.526	69.7628	303.688
Temporal cortex	1057.76	1280.67	3943.83	266.676	56.3803	200.486
Hippocampus	2131.63	3204.47	5018.89	155.587	234.431	1318.17
Entorhinal cortex	851.01	1016.63	364.098	172.968	140.152	162.538
Cingulate cortex	9290.08	351.738	4139.53	206.763	49.0016	1071.8
Insular cortex	1055.89	800.185	12765.8	243.746	238.081	2339.38
Occipital cortex	1605.16	1654.51	9267.76	394.5	26.8292	16.9554
Caudate	3843.51	499.104	13582.7	40.8383	5.42307	37.6465
Putamen	11708.5	442.377	11481.7	73.2428	8.41998	43.2203
Globus pallidus	766.594	20.4088	12292.3	82.4019	6.1038	25.2634
Substantia nigra	561.188	152.038	79180.7	397.072	12.1143	52.282
Thalamus	11556.5	2350.64	72364.1	71.4099	18.7633	38.28
Subthalamic nucleus	752.368	217.092	2292.46	207.484	38.4041	181.115
Midbrain+Pons	4108.71	482.367	3011.14	137.46	114.4	573.505
Cerebellum	8616.22	931.968	2981.34	2741.45	1109.79	795.8
Cerebellar dentate	21329.6	457.849	598.622	5911.33	372.606	908.628
Medulla	3980.28	151.361	1741.42	242.568	185.922	242.129

## Sheet: Fig2C
	ICV			Direct CM
SC-C	0.3699	0.2487	0.2233	1.2759	3.2066	1.8246
SC-UpperT	0.8173	0.0822	0.4337	0.4899	5.9513	4.2069
SC-LowerT	0.158	3.1111	3.2556	2.5871	3.6123	3.7062
SC-L	0.3976	2.4426	4.3831	0.4186	1.8167	4.9374
DRG-C	0.9686	3.7518	4.1544	3.9115	1.0281	27.2421
DRG-UpperT	0.6031	3.4581	4.3757	4.2119	2.0608	8.0734
DRG-LowerT	1.2883	2.3823	8.1842	1.7883	7.115	11.4376
DRG-L	2.3308	5.2719	7.2837	4.2133	9.659	15.8233

## Sheet: Fig2D
	ICV			Direct CM
SC-C	1020.46	504.86		1437.24	1962.52	1048.28
SC-UpperT	1518.05	966.386	6640.48	387.806	1775.14	1060.83
SC-LowerT	900.595	2973.45	7373.39	848.238	4387.94	450.566
SC-L	28575.4	6573.65	20872.7	1709.72	5478.15	928.742
DRG-C	1268.36	387.185	22834.4	805.401	2356.62	273.757
DRG-UpperT	274.974	1390.4	11645.5	376.263	860.176	788.625
DRG-LowerT	1931.78	1845.6	13510.3	1098.41	20206.3	391.563
DRG-L	3951.8	440.281	21760.6	391.584	473.633	506.825

## Sheet: Fig2E
	ICV			ICM
Block 8	1	1	3	1	0	1
Block 9	1	2	2	1	0	1
Block 10	1	1	3	1	0	0
Block 17	1	4	4	1	0	1
Block 18	4	2	3	1	0	1
Block 28	1	2	2	1	0	0
Block 30	2	1	1	1	0	0
Block 105	2	3			1	0

[truncated: 95 more sheets: Fig2F, Fig3A, Fig3B, Fig3C, Fig3D, Fig3E, Fig3F, Fig3G, Fig3H, Fig3I, Fig3J, Fig3K, Fig4A, Fig4B, Fig4C, Fig4D, Fig4E, Fig4F, Fig4G, Fig4H …]
